# Supplementary material for: The FKBP51s Splice Isoform Predicts Unfavorable Prognosis in Patients with Glioblastoma
Source: Cancer Res Commun. 2024 May 16;4(5):1296–306. doi: 10.1158/2767-9764.CRC-24-0083 (PMC11097923; doi:10.1158/2767-9764.CRC-24-0083)
Supplement: Supplementary immunophenotyping — This supplementary contains row data of immunophenotyping [file crc-24-0083-s02.xlsx]

## Sheet: Foglio1
Diagnosis	age	sex	CD14%	FKBP51s tumor MFI	PDL1 tumor MFI	DR tumore mean	DR TME-TAMs MFI	Gated CD14 TME												peripheral blood
								HLA-DR	CD36	CD68	FKBP51s	CD45	CD206	CD80	CD169	PD-L1	CD163	Arg		HLADR	CD36	FKBP51s	ARG	PD-L1	CD206	CD163	CD169	CD80	PDL1/FKBP51s	CD206/FKBP51s	CD163/FKBP51s	PDL1/ARG	CD163/ARG	CD4	CD8	Treg
GBM primary	78	M	23	216	21	280	7400	44.55	0.3	2.95	1.2	9.9	0.7	0.3	0.25	0.4	1.45	1.1		98.4	98.4	46	66	16	10	48.5	6	1	13.6	10	30	5.5	47.9	41	54	6.6
GBM primary	59	F	19.5	346	78	130	740	14.3667	0.966667	3.86667	3.8	4.5	0.8	2.6	2.8	1.6	1	0.5		95	63	46	80.1	17	4	41	8	1	12	4	20	10	32	59	17	3
GBM primary	75	F	18.4	66	22	31	694	23	0.5	2.2	0.2	0.6	0	0.2	0.3	0.4	5.9	0.3		95	99	35	36	11	11	41.5	10	17	8	6	16	4	14	49	50	1
GBM primary	62	M	14.7	45	13	78	1008	8	0	0	0	2	0	0.5	0	0	0	0		95	65	44	59	7	3	72	6	3	7	3	28	9	44	60	37	0.1
GBM primary	71	F	16	62	2	43	1785	29.8	0	0.9	0	17	3.1	0.4	0	0	1.06667	0		96	100	40	69	17	27	40.5	19	11	14	20	16.5	20	27	39	60	13
GBM primary	64	M	29.5	161	26	99	1443	18	0	1.1	0.1	6	1	0	0.6	0	0	0.1		96	74	52	90	12	7	47.5	1	7	12	10	24.5	4	43	71	29	1
GBM primary	56	M	39.8	197	22	352	2991	65.6	0	4.5	1.01	18.5	0.2	0.5	0.3	0	0.1	0		99	87	36	63	22	10	27.5	13	0	10.2	8	11.5	20	17	41	57	4.8
GBM primary	65	M	20.9	20	3	125	1425	36.7	0.2	2.8	1.5	18.8	0.6	0.3	0.5	0.2	1.56667	0.16		85	80	85	84	12	15	26	13	6	12	15	24	4	23	64	36	0
GBM primary	56	M	26.8	1074	72	114	741	14.1	0.5	2.2	59.5	3	1.6	0.5	2.6	1.7	1	5.3		100	93	99	100	54	60	4	4	2	54	60	4	18	3	64	35	35
GBM primary	43	F	25.7	143	30	52	976	21	0.6	0.6	14.6	1.6	0.2	0	0	0	2.26667	1.9		95	33	96	60	32	40	4	4	8	30	40	4.5	2	3	56	43	12.6
GBM primary	74	F	10	263	42	1730	1202													99.5	72	41	79	8	3	33	4	7	8	3	17.5	6	30	48	51	1
GBM primary	72	M	26.6	1321	146	527	4352	25	3	10	22	16	10	1.4	4	5	3.33333	17		96	61	99	100	39	51	12	54	1	39	51	12	41	16	45	54	21
GBM primary	55	M	41.1	4134	540	1485	5495	74	3	15	48	15	11	0.6	10	18	1.93333	31		99	91	98	93	70	57	13	67	4	70	57	13	7	0	75	23	24.6
GBM primary	73	M	38.7	180	31	575	8230	42	0.1	3	0.5	21	0.8	0.2	0.7	0.6	0	0.7		98	96	87	75	12	7	29	15	1.2	12	7	23.5	11.5	33	57	42	0.4
GBM primary	74	F	35.6	1149	108	282	7453	44.1	5	27	40.1	39	5	4.4	11.8	10	4.4	43.1
GBM primary	60	M	21.1	515	79	98	3360	31	8.9	19.4	17.9	17	13.3	7.6	13.5	6	5.9	24.4		99	34	96	100	65.4	53	36.3	14.3	5.5	62.4	46	36	56.5	44	52	48	39.2
GBM primary	43	M	38	3280	245	35	1156	6	6	29.4	65.5	3	2.9	4.2	14.9	6.8	2.6	41.3		97	86	93	100	30.8	30.7	20.15	7	4	30.8	30.7	19.25	29	15	41.7	58.4	28.3
GBM primary	75	F	29.7	212	50	156	1843	16	2	5.5	10	7	3	7	4	6	2	14		96	92	85	97	19	7	27.5	5	6	19	7	23	39	13	43	57	5
GBM primary	69	F	15	520	30	300	1300	31	2	4	8	3	2	2.5	0.5	2.7	1.5	22		98	99	96	11	20	20	16	14	8	20	20	16	20	6	58	39	11
GBM primary	49	M	11	600	40	1000	5300	41	0	11	22	13	7	4	10	30	0.3	25		99	97	92	98	15	21	4	5	1.5	15	21	4	19.4	5	79	18	10
GBM primary	69	F	16	0	48	82	2112	30	2	7.8	2	12	4	2.8	3.7	11.6	3	5		99	72	9	63	4.9	2.3	4.2	3.5	1.3	3.6	1.5	1.6	6	3	81	18.8	0.5
GBM primary	60	M	10.2	466	0		ND	ND	ND	ND	16.3	ND	0.9	ND	ND	1.4	0.2	2		99	99	61	96	6	5	6	16	14	6	5	3.5	6	6	72	26	14.3
GBM primary	65	M	21	147	36	267	843	15.5	2.3	5.5	4.3	5.3	1.3	3.8	2	3.5	3.2	10.4		99	36	99	95	35	57	12	9	14	35	57	12	25	16	57	42	36
GBM primary	55	M	10	176	0	505	1453	40.2	1.4	10.7	6	4.2	6	4.2	1.8	2.6	2	1.7		100	94	22	95	1.2	24	4.5	2	2	1.2	20	2.6	1.2	6	69	28	0.5
GBM primary	60	M	24	0	53	262	2700	24	1	11	3	11	2	1	4	3.5	1	3		41	56	23	99	46	7	14	9	13	20	6	8.5	96	10	70	29	3
GBM primary	55	F	12.9	41	53	1200	6471	59.7	0.6	1.5	1.5	29.9	0.3	2.8	0.4	0.3	1.6	4		99	99	82	97	6	8	25.5	13	3	4	7	22	11	35	76	22	2
GBM primary	64	M	20.8	606	50	20	300	10.1	2.9	11.3	27.9	2.8	2.4	4.8	9	9.2	0.9	8		100	95	95	100	43	33	10	7.5	6	27	33	10	38.8	11.7	65	34	10.5
GBM recurrence	68	M	20.9	187	28	273	1610	23.5	0.6	1.4	2.1	1.4	0.3	0.1	0.2	0.4	0.966667	0.9		69	87	33	90	30	3	58	0	6	13	1	18	98	1.6	61	31	1
GBM recurrence	58	M	10	40	6	7	936	20	0	1.7	0.8	9	0.1	0.5	0.2	0.6	0.3	0.2		98	84	58	50	12	4	39	2	0	11	4	16.5	6	19	28	72	2.6
GBM recurrence	68	M	14.5	17	74	26	806	10.5	0	0.4	0.4	7	0	0.5	0.1	0	0.4	0.8		99.3	98	47	83	8	11	6.5	20	5	8	11	1	8	7	58	42	1.5
GBM recurrence	58	F	27.2	53	7	139	468	14	0.3	0.4	2	14.1	0.3	0.6	3.4	0.7	1.1	0.1		99.5	98.6	71	93	18	21	21	62	7	14	17	15.5	17	26	38	61	1
GBM recurrence	54	M	21.4	251	14	258	1708	18.6	0	0.4	3.5	1.7	0.3	0	0.3	0.13	0.0666667	0		99	94	32	99	14	11	22.5	8	7	12	9	9.5	12	22.5	58	42	2
GBM recurrence	65	M	19.8	1827	359	60	2008	7.4	ND	ND	16.3	ND	ND	ND	ND	19	ND	ND		100	89	98	98	16	27	1.6	22	4	16	27	1.6	28	50	42	56	38
GBM recurrence	64	M	12	132	29	84	1101	15	1.7	9.3	8.8	4.2	3.1	3.9	3.3	3.1	1.8	11		98.5	94	45.4	99	11	8.8	14.6	14	6.9	11	8	11.45	12.3	14.6	55	40	1
GBM recurrence	63	M	5	230	67	60	504	8.5	0.9	5.7	11	5	1.2	0.8	4.1	3.2	2.3	4.7		99.3	93.2	98	94	30.5	29	57	99	2	30.5	23	56	16	19	90	9	10
GBM recurrence	73	F	15	18	33	276	2572	30.5	0.4	1.1	0.8	2.5	0.4	1	0.7	1.1	1.2	1.1		96.7	92.6	62	99	12	2.2	17.5	3.5	2.5	12	2	10.4	85	51	38.5	61	0.6
GBM recurrence	61	M	31.6	816	137	230	755	15.9	0.6	5.6	26	4.7	0.3	1	4.5	7.6	5	14.7		100	99	54.7	98	88	12	50.8	33.5	26	54	11	32	30	51	50	46	0
